# Supplementary material for: Pattern of genetic differentiation of an incipient speciation process: The case of the high Andean killifish Orestias
Source: PLoS One. 2017 Feb 28;12(2):e0170380. doi: 10.1371/journal.pone.0170380 (PMC5330459; doi:10.1371/journal.pone.0170380)
Supplement: S1 File — Google Earth Placemark file that contains latitudinal and longitudinal coordinates of our sampling sites. (ZIP) [file pone.0170380.s001.zip]

Archive with 3 entries (2 files):
- S1 file Guerrero_Jimenez et al.kmz
- __MACOSX/
- __MACOSX/._S1 file Guerrero_Jimenez et al.kmz
